# Supplementary material for: Prevalence and Persistence of Antibiotic Resistance Determinants in the Gut of Travelers Returning to the United Kingdom is Associated with Colonization by Pathogenic Escherichia coli
Source: Microbiol Spectr. 2023 May 31;11(4):e05185-22. doi: 10.1128/spectrum.05185-22 (PMC10433802; doi:10.1128/spectrum.05185-22)
Supplement: Supplemental file 5 — Table S1. Download spectrum.05185-22-s0005.xlsx, XLSX file, 0.02 MB [file spectrum.05185-22-s0005.xlsx]

## Sheet: Particpant
Meta Data of Volunteers enrolled on the study
Volunteer number	Gender	Age (years)	Ethnicity	Co-morbidities	Regular medication	Hospitalisation in 12 months prior to travel	Antimalarial prophylaxis	Travel destination, duration and risk factors						Gastroenteritis during travel				Repeat travel within 6 months after return from high risk country
								Countries travelled	Duration of travel(days)	Probiotics taken	Bottled water	Consumption of food	Probiotics	Diarrhoea during travel	Duration of diarrhoea	Antibiotics taken during travel	Duration of antibiotics ( days)	Countries	Duration of travel in days	Diarrhoea (durationin days)
GUT001	M	32	W			N	Atovaquone/proguanil	Brazil	14	Y	Y	Restaurants	Y	N	N/A	N/A	N/A	Europe	9	N
GUT002	M	36	W			N		Myanmar	14	N	Y	Street	N	N	N/A	N/A	N/A	N
GUT004	F	41	I			N	Atovaquone/proguanil	India	23	N	Y	Restaurants	N	N	N/A	N/A	N/A	N
GUT006	F	73	W	Gastric ulcers or gastritis, IBD	PPI as required	N	Atovaquone/proguanil	Brazil	23	N	Y	Restaurants	N	Y	2	Ciprofloxacin	2	N
GUT007	M	79	W	Asthma, allergic rhinitis, psoriasis, basal cell carcinoma	Inhalers, topical agents	Y		Brazil	23	N	Y	Restaurants	N	N	N/A	N/A	N/A	N
GUT010	F	44	W			N		Honduras, Nicaragua, El Salvador	16	N	Y	Restaurants	N	N	N/A	N/A	N/A	USA	20	N
GUT011	F	69	W	Hypertension	Antihypertensives, aspirin, simvastatin	N		Brazil	14	N	Y	Own household	N	N	N/A	N/A	N/A	N
GUT013	M	65	W			N		Nicaragua	28	N	Y	Own household	N	N	N/A	N/A	N/A	Europe	25	N
GUT014	F	70	W			N		Brazil, Argentina	14	N	Y	Restaurants	N	Y	3	Ciprofloxacin	1	Europe	18	N
GUT015	M	78	W	Previous prostate cancer, mild prostatitis and hemorrhoids	Ranitidine, antacids	Y	Atovaquone/proguanil	Brazil, Argentina	14	N	Y	Restaurants	N	N	N/A	N/A	N/A	Europe	7	N
GUT016	F	74	W	Gastric ulcers or gastritis, hypertension	PPI, antihypertensives	Y		Laos	14	N	Y	Restaurants	N	N	N/A	N/A	N/A	N
GUT017	F	36	W	Pregnancy and asthma	Folic Acid, multivitamins	N		India	16	N	N	Own household	N	N	N/A	N/A	N/A	N
GUT018	M	37	W			N		India	16	N	N	Own household	N	N	N/A	N/A	N/A	N
GUT019	M	45	W			N		India	38	N	Y	Own household	N	Y	1	Azithromycin	1	N
GUT021	F	52	W			N		Vietnam	14	N	Y	Restaurants	N	Y	2	N/A	N/A	China	13	N
GUT024	F	22	A			N		Mexico, Belize, Guatemala, Costa Rica, Nicaragua	37	N	Y	Street	N	Y	4	Ciprofloxacin	1	Mexico	9	N
GUT025	F	53	I	Irritable bowel disease, asthma	inhalers PRN	N		Kenya, Tanzania	16	Y	N	Own household	Y	Y	4	N/A	N/A	Europe	15	4
GUT027	F	31	W			N		South Africa	22	N	Y	Restaurants	N	Y	1	N/A	N/A	Europe	18	2
GUT032	F	41	W	Pregnancy	Multivitamins,	N		Thailand	15	N	Y	Restaurants	N	N	N/A	N/A	N/A	N
GUT033	F	32	W	Pregnancy	aspirin	N		India	14	Y	Y	Own household	Y	Y	5	Azithromycin	6	Europe	14	N
GUT034	F	28	W		Folic acid, multivitamins	N		Thailand	21	Y	Y	Restaurants	Y	N	N/A	N/A	N/A	Europe	15	N
GUT035	M	34	W			N		Thailand	21	Y	Y	Restaurants	Y	N	N/A	N/A	N/A	N
GUT037	F	44	W	Diabetes		N		Nigeria	16	N	Y	Own household	N	N	N/A	N/A	N/A	N
GUT038	F	22	W		Oral	N		Ecuador	19	N	Y	Own household	N	N	N/A	N/A	N/A	Europe	3	N
GUT042	F	24	A		hypoglycemics	N		Philippines	16	N	Y	Restaurants	N	Y	2	Ciprofloxacin	1	Europe	3	N
GUT043	F	66	A			N	Atovaquone/proguanil	Thailand	21	N	Y	Restaurants	N	N	N/A	N/A	N/A	N
GUT045	F	73	M	Osteoporosis		N	Atovaquone/proguanil	South Sudan	26	N	Y	Own household	N	Y	2	Ciprofloxacin	1	USA	7	3
GUT046	F	60	A			N	Mefloquine	Ghana	14	N	Y	Own household	N	Y	2	Ciprofloxacin	1	South Africa	14	N
GUT047	F	24	W		Alendronic acid, Atorvastatin, Lamotrigine	N		Malawi, Tanzania	69	N	Y	Own household	N	Y	10	N/A	N/A	Europe	5	N
GUT049	M	50	M	IBD		Y		Cambodia, China	17	Y	Y	Restaurants	Y	Y	1	Ciprofloxacin	1	USA	28	N
GUT050	M	33	W			N		Peru	16	N	Y	Restaurants	N	Y	2	N/A	N/A	Indonesia	63	5
GUT051	M	67	W	Diabetes, Hypertension, HIV	Infliximab, mesalazine	N	Atovaquone/proguanil	Peru, Bolivia	16	N	Y	Restaurants	N	Y	2	Ciprofloxacin	1
GUT054	F	69	W	Hypertension		N	Atovaquone/proguanil	Botswana	19	N	Y	Restaurants	N	N	N/A	N/A	N/A	USA	30	N
GUT055	M	71	W		Antiretrovirals, oral hypoglycemics, antihypertensives, acyclovir	N	Atovaquone/proguanil	Botswana	19	N	Y	Restaurants	N	Y	3	N/A	N/A	Europe	4	N
GUT056	M	24	W		Antihypertensives	N	Chloroquine	Gambia	78	N	Y	Own household	N	Y	2	N/A	N/A	Europe	8	N
GUT057	F	24	I			N		Peru, Argentina	72	N	N	Own household	N	Y	3	N/A	N/A	India	10	2
GUT058	F	72	W			Y		Sri Lanka	18	N	Y	Restaurants	N	N	N/A	N/A	N/A	Europe	14	N
GUT059	F	57	W	IBD		N	Atovaquone/proguanil	Namibia	15	N	Y	Restaurants	N	N	N/A	N/A	N/A	Israel	13	N
GUT060	F	33	W			N		Gambia	64	N	Y	Own household	N	Y	~6 WEEKS	N/A	N/A	Europe	36	N
GUT061	F	35	A	Malignancy		N	Atovaquone/proguanil	Saint Kitts and Nevis	22	Y	Y	Own household	Y	N	N/A	N/A	N/A	Europe	18	N
GUT062	F	26	W			N	Atovaquone/proguanil	Malawi	23	N	N	Own household	N	Y	1	N/A	N/A	Mexico	19	N
GUT064	F	62	W	Obesity		N	Atovaquone/proguanil	Botswana, Zimbabwe	14	N	N	Restaurants	N	N	N/A	N/A	N/A	Europe	11	N
GUT065	F	24	W			N		Malawi	22	N	N	Own household	N	N	N/A	N/A	N/A	N
GUT066	F	24	W		Cabergoline	N	Atovaquone/proguanil	Guatemala	65	N	Y	Own household	N	Y	6	N/A	N/A	N
GUT069	M	42	W			N	Doxycycline	Philippines	20	N	Y	Restaurants	N	Y	1	Ciprofloxacin	1	Europe	5	N
GUT071	F	25	A	IBD		N	Atovaquone/proguanil	South Africa	30	N	Y	Own household	N	N	N/A	N/A	N/A	N
GUT072	M	51	W			N	Atovaquone/proguanil	Mozambique, Ethiopia	24	N	Y	Restaurants	N	N	N/A	N/A	N/A	Europe	28	N
GUT075	M	64	W			N	Atovaquone/proguanil	Zambia, Botswana	14	N	Y	Restaurants	N	N	N/A	N/A	N/A	Europe	7	N
GUT082	F	22	M			N	Atovaquone/proguanil	Ghana	16	N	Y	Street	N	N	N/A	N/A	N/A	Europe	19	N
GUT096	F	26	A	HIV	PPI, antihypertensives	N	Atovaquone/proguanil	Uganda	15	N	Y	Own household	N	Y	2	N/A	N/A	Europe	9	N

## Sheet: Samples
Raw Sequence Reads of all Samples in Study
SRA Accession	Specimen Type	Volunteer Number	Total Resistome FPKM	Total Non Human Yield (bp)
SRR21186735	Pre Travel	GUT001	257.094	36157957
SRR21186701	Post Travel	GUT001	222.528	41750863
SRR21186645	Follow Up	GUT001	525.857	34941951
SRR21186697	Pre Travel	GUT002	297.776	35843276
SRR21186613	Post Travel	GUT004	1427.41	48743589
SRR21186671	Follow Up	GUT002	363.631	34788997
SRR21186625	Pre Travel	GUT004	2025.82	31302263
SRR21186653	Post Travel	GUT010	429.676	34937365
SRR21186691	Follow Up	GUT004	728.148	37637622
SRR21186682	Post Travel	GUT011	80.9569	39997274
SRR21186670	Pre Travel	GUT007	340.715	30529621
SRR21186611	Post Travel	GUT013	438.381	38768562
SRR21186612	Follow Up	GUT007	359.637	37969315
SRR21186680	Pre Travel	GUT010	344.485	38832153
SRR21186642	Follow Up	GUT010	330.103	34431865
SRR21186694	Pre Travel	GUT011	175.967	45817352
SRR21186635	Post Travel	GUT015	285.891	35729029
SRR21186636	Follow Up	GUT011	136.844	29982191
SRR21186623	Pre Travel	GUT013	202.651	23571522
SRR21186692	Post Travel	GUT017	259.911	25912605
SRR21186669	Follow Up	GUT013	439.031	36754128
SRR21186621	Post Travel	GUT018	243.097	56027387
SRR21186681	Pre Travel	GUT015	98.0505	23927896
SRR21186622	Follow Up	GUT015	102.135	35209473
SRR21186610	Pre Travel	GUT016	147.438	45409516
SRR21186652	Follow Up	GUT016	175.124	43437705
SRR21186640	Pre Travel	GUT017	307.26	24563598
SRR21186679	Follow Up	GUT017	899.075	30262599
SRR21186634	Pre Travel	GUT018	253.77	38991196
SRR21186609	Follow Up	GUT018	403.142	42443828
SRR21186648	Post Travel	GUT032	261.052	30827011
SRR21186607	Post Travel	GUT034	879.12	28468940
SRR21186699	Post Travel	GUT035	184.518	24703168
SRR21186734	Pre Travel	GUT032	1117.07	41768126
SRR21186597	Post Travel	GUT037	84.1778	39860058
SRR21186700	Follow Up	GUT032	1027.41	24972840
SRR21186630	Post Travel	GUT038	193.007	24326306
SRR21186618	Pre Travel	GUT034	556.76	57549694
SRR21186723	Follow Up	GUT034	419.232	44133060
SRR21186647	Pre Travel	GUT035	266.559	37068828
SRR21186687	Follow Up	GUT035	264.781	23972415
SRR21186605	Pre Travel	GUT037	37.6709	49676415
SRR21186730	Follow Up	GUT037	48.9791	43308661
SRR21186675	Pre Travel	GUT038	263.02	34153753
SRR21186617	Follow Up	GUT038	218.068	36413997
SRR21186644	Post Travel	GUT058	102.678	9141590
SRR21186708	Post Travel	GUT059	102.097	23050079
SRR21186685	Post Travel	GUT002	386.492	43638927
SRR21186624	Post Travel	GUT007	370.652	32808317
SRR21186626	Post Travel	GUT016	163.111	40893540
SRR21186729	Pre Travel	GUT054	138.235	33095898
SRR21186713	Follow Up	GUT054	134.204	53927028
SRR21186720	Post Travel	GUT054	341.287	60574911
SRR21186654	Pre Travel	GUT058	180.747	15046263
SRR21186696	Follow Up	GUT058	184.737	29014151
SRR21186716	Pre Travel	GUT059	144.657	53585991
SRR21186702	Follow Up	GUT059	89.5579	44883281
SRR21186595	Pre Travel	GUT064	5074.1	40631659
SRR21186718	Follow Up	GUT064	1144.92	37482244
SRR21186710	Pre Travel	GUT065	482.473	39356143
SRR21186727	Post Travel	GUT064	3290.82	49156083
SRR21186665	Follow Up	GUT065	474.525	44456605
SRR21186704	Post Travel	GUT065	198.963	41629296
SRR21186668	Pre Travel	GUT071	166.138	46238946
SRR21186662	Post Travel	GUT071	245.612	46111450
SRR21186655	Follow Up	GUT071	2972.06	30535739
SRR21186598	Pre Travel	GUT072	222.175	48290290
SRR21186731	Post Travel	GUT072	263.878	44362215
SRR21186722	Follow Up	GUT072	217.735	35677499
SRR21186726	Pre Travel	GUT075	688.812	46161752
SRR21186717	Post Travel	GUT075	547.39	38195640
SRR21186709	Follow Up	GUT075	439.112	36588296
SRR21186703	Pre Travel	GUT082	453.185	35781310
SRR21186664	Post Travel	GUT082	1165.23	68984500
SRR21186657	Follow Up	GUT082	2446.2	41613252
SRR21186643	Pre Travel	GUT006	232.221	51522421
SRR21186683	Follow Up	GUT006	378.223	28113132
SRR21186641	Post Travel	GUT014	203.857	36937357
SRR21186693	Follow Up	GUT014	202.459	38055164
SRR21186651	Post Travel	GUT019	201.557	46065937
SRR21186678	Post Travel	GUT021	290.763	29854446
SRR21186608	Post Travel	GUT024	791.742	27140885
SRR21186637	Post Travel	GUT025	620.985	30319697
SRR21186615	Pre Travel	GUT019	69.107	51381392
SRR21186632	Post Travel	GUT027	284.836	42155778
SRR21186639	Follow Up	GUT019	141.185	31471335
SRR21186690	Pre Travel	GUT021	110.215	31551760
SRR21186633	Follow Up	GUT021	84.9505	29102794
SRR21186620	Pre Travel	GUT024	57.0213	36612127
SRR21186676	Post Travel	GUT033	998.632	39059586
SRR21186604	Follow Up	GUT024	2899.29	31320451
SRR21186650	Pre Travel	GUT025	364.873	29582875
SRR21186689	Follow Up	GUT025	262.378	41235883
SRR21186677	Pre Travel	GUT027	168.607	43219142
SRR21186619	Follow Up	GUT027	158.512	47868515
SRR21186688	Pre Travel	GUT033	910.94	30557652
SRR21186631	Follow Up	GUT033	2847.58	41954357
SRR21186736	Post Travel	GUT042	240.279	39756926
SRR21186686	Post Travel	GUT049	925.463	41798916
SRR21186614	Post Travel	GUT050	216.448	8240229
SRR21186661	Post Travel	GUT051	1331.6	38737295
SRR21186606	Pre Travel	GUT042	638.116	27937695
SRR21186712	Follow Up	GUT042	93.1532	41508766
SRR21186674	Pre Travel	GUT045	602.614	24433805
SRR21186616	Follow Up	GUT045	563.982	27083028
SRR21186649	Pre Travel	GUT046	275.868	42950285
SRR21186601	Post Travel	GUT066	521.295	35608105
SRR21186646	Follow Up	GUT046	65.3439	23893143
SRR21186721	Pre Travel	GUT047	151.657	54710416
SRR21186707	Follow Up	GUT047	289.711	45455888
SRR21186698	Pre Travel	GUT049	753.256	9751436
SRR21186695	Post Travel	GUT006	367.565	43445479
SRR21186673	Follow Up	GUT049	689.918	37024449
SRR21186628	Pre Travel	GUT050	292.688	19700817
SRR21186638	Follow Up	GUT050	179.175	32548543
SRR21186667	Pre Travel	GUT051	600.033	52812209
SRR21186603	Follow Up	GUT051	1134.91	55175877
SRR21186629	Post Travel	GUT045	649.691	31462921
SRR21186706	Pre Travel	GUT055	230.969	49822454
SRR21186658	Post Travel	GUT046	271.49	30164706
SRR21186660	Follow Up	GUT055	116.897	52493112
SRR21186602	Pre Travel	GUT056	322.861	36910914
SRR21186714	Post Travel	GUT047	521.283	40398662
SRR21186728	Follow Up	GUT056	2503.78	38474884
SRR21186719	Pre Travel	GUT057	321.519	48293515
SRR21186705	Follow Up	GUT057	407.869	34250953
SRR21186666	Post Travel	GUT055	276.647	52663501
SRR21186596	Post Travel	GUT056	921.961	33212718
SRR21186663	Pre Travel	GUT060	786.956	39572343
SRR21186711	Post Travel	GUT057	283.605	40053050
SRR21186599	Follow Up	GUT060	1080.18	35026345
SRR21186732	Pre Travel	GUT062	273.401	51701035
SRR21186656	Post Travel	GUT060	879.609	59405856
SRR21186715	Follow Up	GUT062	206.168	36712013
SRR21186724	Post Travel	GUT062	522.134	50495096
SRR21186659	Pre Travel	GUT066	99.9893	39557313
SRR21186594	Follow Up	GUT066	161.698	34305494
SRR21186684	Pre Travel	GUT069	236.132	13527803
SRR21186672	Post Travel	GUT069	266.974	13352769
SRR21186627	Follow Up	GUT069	325.289	34172166
SRR21186600	Pre Travel	GUT096	329.113	112198936
SRR21186733	Post Travel	GUT096	3058.12	47640937
SRR21186725	Follow Up	GUT096	1124.98	45435247
